# Supplementary material for: Dehydrodiisoeugenol inhibits colorectal cancer growth by endoplasmic reticulum stress-induced autophagic pathways
Source: J Exp Clin Cancer Res. 2021 Apr 10;40:125. doi: 10.1186/s13046-021-01915-9 (PMC8035743; doi:10.1186/s13046-021-01915-9)
Supplement: Supplementary file 5 — Additional file 5: Figure S5. The ethics review. [file 13046_2021_1915_MOESM5_ESM.zip]

Archive with 2 entries (2 files):
- The ethical review of gastrointestinal cancer_ESM.tif
- The gene set enrichment analysis of ER stress_ESM.tif
